# Supplementary material for: Nationwide Prevalence of Dental Caries in Turkish Children: A Meta-Analysis
Source: Children (Basel). 2025 Jun 14;12(6):777. doi: 10.3390/children12060777 (PMC12192545; doi:10.3390/children12060777)
Supplement: Supplementary file 1 [file children-12-00777-s001.zip]

Archive with 1 entries (1 files):
- children-3670294-supplementary.pdf
